# Supplementary material for: An atlas of endogenous DNA double-strand breaks arising during human neural cell fate determination
Source: Sci Data. 2022 Jul 12;9:400. doi: 10.1038/s41597-022-01508-x (PMC9276747; doi:10.1038/s41597-022-01508-x)
Supplement: Supplementary file 1 — Supplementary Table 1 [file 41597_2022_1508_MOESM1_ESM.xlsx]

## Sheet: Suppl Table 1
Supplementary Table 1. Summary of the datasets generated in this study and corresponding sequencing statistics.
Dataset ID	Description	IVT input (ng)	Total reads	Uniquely mapped	Minus strand	Plus strand	DSB locations	Unique DSB ends
1	sBLISS_NES_Rep1	300	24257672	23241810	5197715	5196672	10171937	10394387
2	sBLISS_NES_Rep2	300	24961791	23897505	5414768	5420902	10611708	10835670
3	sBLISS_NPC_Rep1	90	38871362	30899155	2819738	2813911	5482937	5633649
4	sBLISS_NPC_Rep2	120	78013940	63985044	5341278	5323739	10210677	10665017
5	sBLISS_NEU_Rep1	180	128671433	112823259	11157848	11152211	21503326	22310059
6	sBLISS_NEU_Rep2	180	154735059	143825170	10500146	10491621	20380934	20991767
		Total reads	Trimmed	Ribosomal	Uniquely mapped	Multi-hits mapped	Library strand	Valid	Duplicated	Usable reads
7	RNAseq_NES_Rep1	55519495	1251	7760594	42049498	5237754	SecondStrand	42049498	27745709	14303789
8	RNAseq_NES_Rep2	62162251	1909	8381124	47293518	5888450	SecondStrand	47293518	30405184	16888334
9	RNAseq_NES_Rep3	63273491	1627	8984527	46973722	6717137	SecondStrand	46973722	30955252	16018470
10	RNAseq_NPC_Rep1	58190491	2107	7096270	44462640	6078177	SecondStrand	44462640	27723215	16739425
11	RNAseq_NPO_Rep2	53350992	1847	6049459	41187857	5589702	SecondStrand	41187857	26855960	14331897
12	RNAseq_NPC_Rep3	70611911	1546	8794303	54059593	7064044	SecondStrand	54059593	34393933	19665660
13	RNAseq_NEU_Rep1	60260571	1321	9585124	44330819	5724230	SecondStrand	44330819	27260150	17070669
14	RNAseq_NEU_Rep2	55561856	1747	12698426	36264171	6085052	SecondStrand	36264171	24799923	11464248
15	RNAseq_NEU_Rep3	61037486	2817	10655683	44149128	5631246	SecondStrand	44149128	28341620	15807508
		Total reads	Aligned Pairs	Valid Pairs	Dedup Pairs
16	Hi-C_NES_Rep1	740790621	548858196	543330503	508985463
17	Hi-C_NES_Rep2	337710683	239171576	236285559	222393810
18	Hi-C_NPC_Rep1	809593789	594850939	584833449	515150463
19	Hi-C_NPC_Rep2	467789608	344259538	337921575	297059457
20	Hi-C_NEU_Rep1	839541961	617159500	603617596	523209274
21	Hi-C_NEU_Rep2	922177029	676571361	666147486	584879554
