# Supplementary material for: An atlas of endogenous DNA double-strand breaks arising during human neural cell fate determination
Source: Sci Data. 2022 Jul 12;9:400. doi: 10.1038/s41597-022-01508-x (PMC9276747; doi:10.1038/s41597-022-01508-x)
Supplement: Supplementary file 2 — Supplementary Table 2 [file 41597_2022_1508_MOESM2_ESM.xlsx]

## Sheet: Suppl Table 2
Supplementary Table 2. List of adapters and RP1, RT and RPIX primers used to generate the sBLISS datasets described in this study.
Dataset #	sBLISS adapter #	Sample barcode for Illumina samplesheet	Adapter sequence
1	30_For	GAATCCGA	TCGGATTCNNNNNNNNGATCGTCGGACTGTAGAACTCTGAACCCCTATAGTGAGTCGTATTACCGGCCTCAATCGAA
	30_Rev		CGATTGAGGCCGGTAATACGACTCACTATAGGGGTTCAGAGTTCTACAGTCCGACGATCNNNNNNNNGAATCCGA
2	32_For	TCCGACGA	TCGTCGGANNNNNNNNGATCGTCGGACTGTAGAACTCTGAACCCCTATAGTGAGTCGTATTACCGGCCTCAATCGAA
	32_Rev		CGATTGAGGCCGGTAATACGACTCACTATAGGGGTTCAGAGTTCTACAGTCCGACGATCNNNNNNNNTCCGACGA
3	37_For	CGGATACT	AGTATCCGNNNNNNNNGATCGTCGGACTGTAGAACTCTGAACCCCTATAGTGAGTCGTATTACCGGCCTCAATCGAA
	37_Rev		CGATTGAGGCCGGTAATACGACTCACTATAGGGGTTCAGAGTTCTACAGTCCGACGATCNNNNNNNNCGGATACT
4	36_For	ATTCGATT	AATCGAATNNNNNNNNGATCGTCGGACTGTAGAACTCTGAACCCCTATAGTGAGTCGTATTACCGGCCTCAATCGAA
	36_Rev		CGATTGAGGCCGGTAATACGACTCACTATAGGGGTTCAGAGTTCTACAGTCCGACGATCNNNNNNNNATTCGATT
5	36_For	ATTCGATT	AATCGAATNNNNNNNNGATCGTCGGACTGTAGAACTCTGAACCCCTATAGTGAGTCGTATTACCGGCCTCAATCGAA
	36_Rev		CGATTGAGGCCGGTAATACGACTCACTATAGGGGTTCAGAGTTCTACAGTCCGACGATCNNNNNNNNATTCGATT
6	37_For	CGGATACT	AGTATCCGNNNNNNNNGATCGTCGGACTGTAGAACTCTGAACCCCTATAGTGAGTCGTATTACCGGCCTCAATCGAA
	37_Rev		CGATTGAGGCCGGTAATACGACTCACTATAGGGGTTCAGAGTTCTACAGTCCGACGATCNNNNNNNNCGGATACT
Sequence of the RA3 adapter and RTP, RP1 and RPIX primers used during sBLISS library preparation
RA3*	/5rApp/TGGAATTCTCGGGTGCCAAGG/3SpC3/
RTP	GCCTTGGCACCCGAGAATTCCA
RP1**	AATGATACGGCGACCACCGAGATCTACACGTTCAGAGTTCTACAGTCCGA
RPIX**	CAAGCAGAAGACGGCATACGAGAT[6bp_INDEX]GTGACTGGAGTTCCTTGGCACCCGAGAATTCCA
* 5' adenylation and 3' C3 spacer sequence need to be added by oligo manufacturer (e.g., Integrated DNA Technologies)
** These can be ordered as a set from Illumina or ordered as oligos (e.g., from Integrated DNA Technologies) with index sequences retrieved from Illumina
