# Supplementary material for: An atlas of endogenous DNA double-strand breaks arising during human neural cell fate determination
Source: Sci Data. 2022 Jul 12;9:400. doi: 10.1038/s41597-022-01508-x (PMC9276747; doi:10.1038/s41597-022-01508-x)
Supplement: Supplementary file 3 — Supplementary Table 3 [file 41597_2022_1508_MOESM3_ESM.xlsx]

## Sheet: SCZ genes
Supplementary Table 3. List of NDD risk genes whose fragility profile is analyzed in Fig. 7 and 8.
List of SCZ genes from Supplementary Data in Hu et al, Nat Commun 2021 (PMID: 34172755)
Glutamatergic neurons	GABAergic neurons
NRIP1	FURIN
FURIN	FES
VLDLR	CTIF
TRPM7	PPP1R3B
WHSC1L1	PPAPDC1B
MAPKAP1	WHSC1L1
TNFAIP8L3	RPAP1
SLC6A11	MTG2
STX16-NPEPL1	SGCG
NPEPL1	STX16
GABRA5	MIPEP
KCNH3	SLC6A1
PPM1L	STX16-NPEPL1
PPP1CB	NPEPL1
GGT1	KDM7A
CCDC24	C3orf14
MUC5AC	ATP5G1
SCG3	PCDHGC5
ANGPTL2	B3GALNT1
UBE2Z	GRAMD3
ACD	MAP3K11
NACA	GSTK1
SLC6A9	INTS1
TRIM54	CADPS
INTS1	FCGR1A
NUP85	FGFR1
PARD6A	WAPAL
SLCO4A1	PLEKHO2
WDR65	GNAS
MYO5C	FBXL20
ARRDC3	WDR65
MAFK	H1FX
INPP4B	TTC5
C12orf76	KSR2
ELL	FXR1
SNX32	KDM4C
PLEKHM1	INPP4B
IFNGR2	NRCAM
MUS81	ALDH7A1
C11orf84	C12orf76
MAD1L1	RAB10
IFT81	SNRPE
RNF220	MED28
BTRC	FAM184B
MARK2	TAMM41
MOCS1	DCAF16
FIBP	ZNF804A
ABCC10	MAD1L1
MED8	IFT81
TMEM53	OSBPL7
TRAPPC1	REN
CYP2U1	AASDHPPT
PPP2R3A	CDC25B
CCDC85B	HSD17B6
SZT2	KCNAB3
SGCD	PPARG
REPS1	PIK3C2B
LONRF1	CCDC59
RCOR2	VPS45
CPNE4	PPP2R3A
POLR1D	FAM214A
NAA40	RIMS3
CNTROB	RAB3IP
CRHR1	PGAP1
THAP11	PLEKHO1
NEUROD2	DENND2A
ANKRD36C	CRHR1
TJAP1	GAL3ST3
NFASC	KIAA1456
TSNARE1	ANKRD36C
EPHB2	HADHB
OR9Q1	SPR
LMNB1	FPGS
ATP2A2	C8orf86
CHEK2	STIP1
EMX1	ATP2A2
PPP1R1B	MTUS2
PTPRF	DCC
BAI1	EMX1
LRRC73	MSL2
EHD1	TRAK1
ANKRD32	CITED2
ATG2A	CNOT4
CNTN2	LRRC59
SPECC1	ITSN1
TAOK3	ANKRD44
ARC	TMTC1
RBBP5	STARD3
PPDPF	RAF1
STARD3	KDM4A
KDM4A	DSTYK
SFXN5	PCCB
AK1	XBP1
KIF22	PSMB10
PLEKHA2	ARAP3
ATXN7	ZNF385B
RAB27B	MSR1
ZNRF3	PSMD6
C11orf85	MMP16
PSMD6	TMEM17
FKBP2	SH3RF3
ZDHHC2	PLCB3
ACE	EHBP1
MAPT	ZDHHC2
TCF4	ST3GAL3
SLURP1	SEPT10
RAB11FIP5	BAD
RPL37A	MAZ
LYNX1	MAPT
TEX40	TCF4
NAB2	RPRD2
LY6D	RAB11FIP5
XPO5	RPL37A
GANC	CCDC171
SLC7A2	TEX40
IQCD	ESRRA
AGBL4	TARS2
POU6F2	NEFH
STAT6	NOTO
NPAS3	STAG1
CAPN3	CAND2
ELAVL4	AKAP6
SYNE1	PDGFRL
SLC12A2	TBC1D28
KLF13	ARTN
TMEM127	NPAS3
STAM2	NPHP3
TCAP	SOWAHC
KANSL1	NFATC3
PNMT	ATP6V0B
NPHP3	NUP210
CIAO1	ADAMTSL4
SSBP2	PANK1
CAMKK2	VIPAS39
FAM35A	KCTD13
NEK1	SLC35G2
SERPINI1	SLC22A11
PRKAB1	DNER
FUCA1	NCK1
TMEM161A	NEK1
ERBB2	MGEA5
CLCN3	FBXW10
RUNX1T1	NRXN2
CIT	TVP23B
FMN1	SLTM
NRP1	MEF2BNB-MEF2B
KCNIP2	IL20RB
LRRC37A	SDK1
SLC25A12	NRP1
MYO1E	KCNIP2
SEC14L2	GALNT14
ANKRD66	ZMAT4
ASAH1	RNF215
DOC2A	MOB4
PRPSAP2	SETD3
MTFP1	PRPSAP2
SHPRH	SLC7A6OS
KCNMB4	PRMT7
CTSK	IFT172
NFE2L1	CSNK1A1L
ICT1	FAM57B
GTPBP2	PCSK6
NCAN	ICT1
PPP1R1A	CR1
LRP1	HAPLN4
TRPC4	TM6SF2
CCDC85C	ARL17A
DPYSL5	ARNT
FBXO41	SUGP1
GALNT13	SLC35F6
HHIPL1	TRPC4
AAGAB	CD46
TOPBP1	OSBP2
ZNF580	NCAPH
STARD9	UFM1
LDB1	FBXO41
PARD3	SCML4
GATAD2A	MAU2
ZER1	MYO18A
KCNJ3	SNAP25
TTBK2	LDB1
EGR4	DLX1
NDUFA13	ABHD5
SATB2	DLX2
SERF1A	SNX11
UBR1	HTR7
ALMS1	TBC1D13
YJEFN3	ADCY3
PCSK1	GPM6A
CIRH1A	MAPRE3
BCO2	ENDOG
FAM63A	MUC6
CILP2	TBX6
SPCS3	PIGG
SNTB2	TCAIM
PTPRR	YPEL3
GMIP	MEP1B
COG8	PPRC1
SKOR1	SRPRB
NFX1	SPDYE1
COL6A6	SNTB2
DGKH	GPD1
FOXO3	RBPJ
C2orf16	PDE1A
DNAJC27	NAT8
PDF	NFX1
FTCDNL1	NOLC1
NIP7	PDE6B
PCGF5	BNIPL
ZDHHC8	DNAJC27
KCNB1	AGBL5
EPSTI1	SPOCK1
PTGIS	GFRA2
RORA	TYW5
RTN4R	PCGF5
DNAJC15	CPT2
ELOVL3	GNB4
PIK3R4	EPSTI1
TBC1D19	DNAJC15
GABRA1	LRP8
SMIM2	SEMA6C
USP41	GALNT9
MACROD2	CCDC122
FBXL17	TSPAN8
SPATS2L	SYT1
B9D1	FANCD2
KIAA1143	C2orf47
TMEM120B	SPATS2L
ABCC5	MFSD7
SH2D4B	ADAL
ANK2	NRXN3
KIF15	MAGI2
PCDH7	PIK3C2A
WWP2	ZSCAN29
NRG3	STAC3
KHK	AMOTL2
HNRNPA0	DNMT3A
MYOT	TP53BP1
FAM134B	ZNF493
PJA2	PPP1CC
RPS6KC1	SLC29A4
ZNF264	GSDMA
RGPD4	RAPGEF4
PROX1	R3HDM2
SEC13	RPL23
CEP128	GALT
CA11	ABHD1
TLN2	LARP4
MAMSTR	PSMD9
USH1C	RAD54L2
MRPL47	TENM2
PSMD9	PPIP5K1
TMEM232	VSTM2B
SYN3	RBKS
FGFBP3	OTOG
IL11RA	DNAJB5
ITM2B	BDP1
MRPL33	MYOD1
ATP2B2	CELF2
IZUMO1	CUEDC2
RNF144A	KCNC1
RBKS	CUX2
CCNH	TRIM47
OTOG	BCL7A
WDR66	NPEPPS
BRD8	BRE
POLE	MLXIP
SERGEF	YKT6
BTBD16	DIP2B
WARS	PTCRA
ZNF215	TSHZ3
ANKRD39	GTF2A1
BRE	ACTR1A
DPYSL3	MEF2C
IDUA	ATF1
SLC35E2B	C11orf24
PTCRA	CAMK2B
TSHZ3	HIC2
USP13	FAHD2B
PEX5L	EEA1
MED27	PAQR9
CACNA1G	SUFU
PKP4	CDH7
IBTK	DUSP10
GGT2	NDST3
ZSCAN1	UBE2N
TNFAIP8	CGB2
NDST3	MAPK1
SPOCK2	ARL3
BUB1B	PPM1F
DIABLO	VAC14
ERCC3	PCLO
PDIA3	SFXN2
YPEL1	VPS33A
NADK	C1orf222
CETN3	PRKCZ
PPM1F	CAPN2
TMEM52	CHST2
C1orf222	SURF6
PLCB2	CLIP1
UBE3D	ANAPC16
FEZ2	TP53BP2
PCDH8	USP42
USP42	DST
MEA1	WBP1L
FOXP1	CYP17A1
KLHDC3	EFHD1
DST	NUDCD3
SLC7A10	CYTH3
ABHD14A-ACY1	LPIN2
RRP36	IVD
FRMD5	AS3MT
SKI	PARP6
FOXI1	SP9
PCDH9	ALG10B
ALG10B	PEX10
DGUOK	CNNM2
CNIH3	GAS7
RAVER2	PLCH2
MZF1	KIAA1324L
CPNE8	ARID1A
RTL1	PGM3
KCNIP1	PIGV
EIF4E3	ENAH
ANTXR2	LEPR
C18orf25	SORBS3
HTR4	DSCAML1
SLC16A10	SFN
ME1	CDC25C
COX6A1	DLGAP1
TWF2	SHB
C1orf172	ZBTB14
SHB	PCGF6
FAM213B	ITPKB
CCR1	DAZL
ANKRD18A	TMEM200C
MYH13	CDC42BPA
PRSS35	MDH1B
ZBTB14	TRAF3IP2
STRN	GATAD2B
PARP1	DEPDC1
PAH	FGF18
SNAPIN	EPCAM
LCN1	SYNGR1
C2orf82	TAB1
DAZL	PXDNL
NGEF	CTDP1
COQ5	PCMTD1
SERPINB6	ZNF705G
PLCL2	PCYOX1L
GLYCTK	ZFHX3
KCNT1	PPIA
TBC1D5	GOSR1
NEU2	TXNL4A
INPP5D	HECW2
DNAH1	CLEC18B
DYTN	HCN1
ADIPOR2	FAM189A2
SUN2	GLG1
RBM26	UNC119B
SATB1	EMB
NDFIP2	RALBP1
CBX6	CDIP1
GATAD2B	SPPL3
KRTAP5-11	C16orf96
DENND4B	SEPT4
DNAH7	TNNC1
CPD	PPP4R1
GNB2	DCP1B
CALHM1	RFWD3
GLIS2	GRAP2
CROT	URB2
CCDC62	VPS37B
ZMYND11	ADSL
HS6ST3	STAB1
CUL9	ABCB9
ATF4	DIP2C
CTDP1	DBF4
CABP1	MKL1
SPAG11B	THRB
KMT2A	OGFOD2
TANK	CDC123
METTL21A	OPRD1
HIP1R	DISC1
HSBP1L1	ANK3
CACNA1I	BLACE
TXNL4A	RAD51C
RTP2	TECPR2
WISP3	CYGB
HECW2	PPM1E
MRPS30	GSTO1
TSPAN16	PITPNM2
CTNNA1	TEF
HCN1	TOB2
RBFA	PDIA6
GLG1	PBRM1
TWSG1	CSK
ERI1	HAUS4
BEND6	DNMT3B
SPPL3	CSDC2
TCTN3	DPYSL2
SCN4A	NOD2
CREBRF	LMAN1L
UBALD1	LYAR
BDNF	ARID5B
NISCH	ZBTB49
MGRN1	YPEL2
SLK	ZBTB48
DCP1B	NKAIN1
GRAP2	FAM110B
PARP8	KLHL21
FAM83F	THAP3
C2orf80	AFF3
IDH1	EGR2
ARL14EP	CCDC3
C16orf71	GNA13
ADSL	FMN2
TBR1	HNRNPK
LRRTM2	PTK2B
ABCB9	EIF5
PAXIP1	PER3
QPCT	RMI1
MKL1	FAM168A
TEX14	MAPK10
THRB	NUS1
OGFOD2	SLC35F1
YTHDF2	NAGA
RARB	FAM109B
GPR153	SIPA1L1
HTR5A-AS1	CACNA1C
HTR5A	RERE
MSH6	CEP170
PDZRN4	MCM9
PHF3	RAB6A
ANK3	TFDP1
TMEM200B	TCF20
RAD51C	SDCCAG8
CBLN1	NFAM1
ARL6IP4	RRP7A
NMRK1	CHMP4B
MAP2K4	ATP6V0A2
EID1	SND1
TARBP1	RUNDC1
MYO16	FAM84A
RANGAP1	NFIL3
SYNCRIP	TTC17
KLF10	EBAG9
RCOR1	SPTLC1
PTPRU	KLC1
PITPNM2	TTLL1
ZC3H7B	RBM28
ARRDC1	CRTAM
ATP8B2	FAM101A
AGAP1	G3BP1
ITPRIP	ERBB4
HAUS5	MUSTN1
PBRM1	FBXO16
BAI3	TRPC4AP
PAIP2	BACH2
HTR1E	EDEM2
LAPTM5	MAP4K3
ATP6V1C1	NOMO1
GABRB1	C9orf129
SOSTDC1	MYL10
CDC42BPB	GRIA1
LMAN1L	FAM120AOS
SORCS3	CRY2
DESI1	SFMBT1
ARID5B	PHF2
XRCC6	PEX16
TRIP6	APOPT1
RTKN2	RFT1
CYLD	GSX2
C12orf65	SIPA1L3
ZNF365	C16orf45
ADRA1A	KLHL32
PQLC3	DGKZ
DNAJC18	SLC38A2
IMPAD1	TMPPE
ELAC2	ITGB5
KCNN3	SAV1
CDK2AP1	C19orf33
STMN4	AMBRA1
MAP3K9	EXT1
SBNO1	UTS2B
ADO	SLC8A1
TINAGL1	HARBI1
NRDE2	PPP1R13B
TRIM35	ATG13
GRIN2A	HEG1
FMN2	GABBR2
LRP12	ANKS6
JMJD1C	CKAP5
PTK2B	C22orf26
CXXC5	LRP4
EIF5	FAM221A
GREM2	SLC39A3
CENPM	PACSIN3
RILPL2	MPP6
TOX	TMEM38B
44077	DFNA5
RELT	AGO4
PARK7	L3MBTL3
ACHE	AP3B1
NAGA	SAMD3
FAM109B	MAP7D1
SMDT1	MOV10L1
SIPA1L1	DCLK3
CACNA1C	TRANK1
ERRFI1	TLDC2
MARK3	EPM2AIP1
RERE	DDHD2
SLC10A4	GPR137C
CEP170	FAM208A
TFDP1	GPRC5B
CDK14	NDRG4
RPGRIP1L	PCDHA1
ZNF341	PCDHA4
ZBTB7B	PCDHA7
MDGA2	PCDHA9
RGS6	PCDHAC1
KLF6	FAM49B
AHCY	PCDHAC2
ITCH	NMB
NUDCD1	ACSM3
CKB	ARHGAP40
RAMP1	SLC32A1
SND1	CNOT1
DYNLRB1	C3orf35
MRFAP1L1	PPP1R16B
COX7A1	ASAP1
TRMT61A	ST14
BAG5	PMF1
MUM1	EED
RAD23A	SNX19
PACSIN2	GOT2
NFIL3	VILL
GADD45GIP1	PCDHGC3
BHLHE22	PCDHGC4
KLC1	LGALS3BP
SHISA9	KCND3
CCDC14	CBLB
CCDC92	CTSC
LRRC4	KCNQ3
TRDN	TOM1L2
PARN	MACF1
CACNA1A	TRAF1
NKAIN2	IGSF9B
ROPN1	BBX
PSTPIP1	MOV10
ZNF395	ING5
TSPAN18	HIC1
FBXO16	SHANK3
BACH2	SMG6
SCN1A	SERPING1
TSPAN3	HEYL
PLK5	ATPAF2
KALRN	HPSE2
GRIA1	CISD2
CHST1	CXXC11
LINGO1	GLB1L2
FAM120A	RGS7BP
MAPK8IP1	ATF7
APOPT1	ACVR2B
XRCC3	GTDC1
OR10D3	ORC5
KCNQ5	USP31
SIPA1L3	CES4A
BCL6B	KCNS1
REXO1	SLC4A4
CCAR1	LHFPL3
GALNT10	MATN4
ZCCHC14	ZEB2
KLF16	LSM5
APAF1	FAM135B
DPF1	PRKCB
PSEN1	AVL9
KLHL32	SRPK2
SIAE	ERLIN1
SCARB1	DNASE1L3
DPYD	BTBD7
NRGN	KCTD19
DGKZ	LRRC36
VSIG2	KIF17
SCAMP4	TCP11L2
ESAM	SH2D5
THUMPD2	ATP6V0D1
IREB2	RNF213
ZFYVE21	AGRP
MDK	ZC2HC1C
AMBRA1	DPY19L1
MED30	EIF4G3
EXT1	RLTPR
FBXL2	KIAA0586
SLC8A1	DAAM1
HEPACAM	RTN1
CCDC15	KCNJ9
SMIM12	CHMP6
GABBR2	IP6K1
RASGRP4	ACYP2
DOT1L	SYT16
ANKS6	MTERFD3
ZNF518B	C1orf110
OLFM3	KLHL20
CDK5R1	CENPL
SNCA	RABGAP1L
MYO1D	KIAA0040
ZMYM1	PIGZ
RAB28	ASTN1
LRP4	BRINP2
CCSER1	CACNB2
C11orf49	KCTD10
DIRAS1	BCL11A
ANKS1B	PAPOLG
ARFGAP2	ATP6V1G3
ALG8	MMAB
NCDN	PTPRC
DDB2	CACNA1S
ZNF354C	MVK
TFAP2E	FAM222A
PSMB2	DCAKD
BRD1	GLTP
PIM3	GIT2
OSBPL3	HEXIM1
KATNB1
TEKT2
COL8A2
PYDC2
FAM71C
IL17REL
SAMD3
TXN
ACTBL2
CYCS
DCLK3
CPEB1
DVL2
EPHA5
IQCK
MAPK12
NDRG4
SLC17A8
PHKG1
ZMAT2
BNC1
SH3GL3
HOMER1
ADAMTSL3
PCDHA5
EPHA10
KCNA10
GOLGA4
RAI1
YRDC
FAM49B
MTF1
TLCD2
EMCN
ARHGAP40
SLC32A1
C3orf35
PPP1R16B
JAZF1
DHX35
LMF2
NCAPH2
AKIRIN1
PLCG1
BRINP1
FAM212B
KIF2A
LRRC6
RPA1
SSRP1
OPCML
PTPRT
HPS1
IGSF9B
JAM3
MOV10
OTOA
RTN4RL2
SLC43A1
CMTM2
TYW1
DYNC1LI2
SOX5
ATPAF2
HAPLN3
GLB1L3
PLXNA4
GLB1L2
B3GAT1
RGS7BP
POM121
GTDC1
WDR6
USP31
KCNS1
MATN4
ZEB2
FAM135B
CALD1
ACVR2A
ORC4
SRPK2
FHOD1
GDAP2
MBD5
DDOST
ACTR10
UNC79
TPPP3
EFCAB10
NOVA1
C14orf23
EIF4G3
PRKD1
CTCF
RLTPR
PSME4
KIAA0586
NPTX1
RPTOR
JKAMP
ITGAE
RTN1
KCNJ9
DHRS7
SPATS2
LSMD1
ACYP2
MST1R
SPTBN1
EML6
PBX1
RABGAP1L
PTPLA
PIGZ
ASTN1
SEC16B
RASAL2
MRC1
CACNB2
VRK2
NSUN6
KCNT2
DDX59
KIF21B
CACNA1S
SHISA4
TIMM17A
GIT2

## Sheet: ASD genes
Supplementary Table 3. List of NDD risk genes whose fragility profile is analyzed in Fig. 7 and 8.
List of ASD genes from Table S2 in Sanders et al, Neuron 2015 (PMID: 26402605)
CHD8
SCN2A
SYNGAP1
ADNP
FOXP1
POGZ
ARID1B
SUV420H1
DYRK1A
SLC6A1
GRIN2B
PTEN
SHANK3
MED13L
GIGYF1
CHD2
ANKRD11
ANK2
ASH1L
TLK2
DNMT3A
DEAF1
CTNNB1
KDM6B
DSCAM
SETD5
KCNQ3
SRPR
KDM5B
WAC
SHANK2
NRXN1
TBL1XR1
MYT1L
BCL11A
RORB
RAI1
DYNC1H1
DPYSL2
AP2S1
KMT2C
PAX5
MKX
GABRB3
SIN3A
MBD5
MAP1A
STXBP1
CELF4
PHF12
TBR1
PPP2R5D
TM9SF4
PHF21A
PRR12
SKI
ASXL3
SPAST
SMARCC2
TRIP12
CREBBP
TCF4
CACNA1E
GNAI1
TCF20
FOXP2
NSD1
TCF7L2
LDB1
EIF3G
PHF2
KIAA0232
VEZF1
GFAP
IRF2BPL
ZMYND8
SATB1
RFX3
SCN1A
PPP5C
TRIM23
TRAF7
ELAVL3
GRIA2
LRRC4C
CACNA2D3
NUP155
KMT2E
NR3C2
NACC1
PTK7
PPP1R9B
GABRB2
HDLBP
TAOK1
UBR1
TEK
KCNMA1
CORO1A
HECTD4
NCOA1
DIP2A
